# Supplementary material for: Research on the impact effect of multimodal transport on domestic and international dual circulation: Evidence from China’s railway and water transport
Source: PLoS One. 2025 Apr 25;20(4):e0319982. doi: 10.1371/journal.pone.0319982 (PMC12026926; doi:10.1371/journal.pone.0319982)
Supplement: S1 Data — (XLSX) [file pone.0319982.s001.xlsx]

## Sheet: Sheet1
省份	年份	多式联运				国内大循环	国际大循环		控制变量
		铁路货运量	水运货运量	货运量（万吨）		社会零售品销售总额（亿元）	进出口贸易总额（千美元）		人均GDP（元/人)	地方财政交通运输支出(亿元）	铁路和水路运输业就业人数之和（人）	居民人均可支配收入（元）
北京	2017	736	0	736		13933.7	324017423		136172	446.48	107890	57230
北京	2018	596	0	596		14422.3	412487938		150962	462.99	106237	62361
北京	2019	484	0	484		15063.7	416456752		161776	401.59	103540	67756
北京	2020	414	0	414		13716.4	336478080		164158	327.97	102356	69434
北京	2021	350	0	350		14867.7	470960000		187526	362.7	100032	75002
北京	2022	368	0	368		13794.2	546090000		189988	395.25	98237	77415
北京	2023	308	0	308		14462.7	518750000		200278	395.25	98237	81752
天津	2017	8736	8345	17081		4210.4	112919165		87280	87.69	37679	37022
天津	2018	9249	8261	17510		4231.2	122557291		95689	82.84	23841	39506
天津	2019	9888	8955	18843		4218.2	106645671		101557	81	39142	42404
天津	2020	11124	9134	20258		3582.9	106321816		101068	103.92	36999	43854
天津	2021	11750	10159	21909		3769.8	129680000		113660	92.18	36025	47449
天津	2022	11754	10761	22515		3572	124610000		117925	81.57	36652	48976
天津	2023	11673	10659	22332		3820.7	113840000		122752	81.57	36652	51271
河北	2017	17100	4413	21513		11138.5	49855543		41451	352.42	75298	21484
河北	2018	19637	3352	22989		11973.9	53900873		43808	395.33	72316	23446
河北	2019	26823	4160	30983		12985.5	58043282		47036	382.8	106129	25665
河北	2020	30806	4575	35381		12705	64470226		48302	510.03	95358	27136
河北	2021	29205	4800	34005		13509.9	83850000		54181	448.27	94071	29383
河北	2022	30212	5197	35409		13720.1	82390000		56481	286.81	91372	30867
河北	2023	30124	5475	35599		15040.5	82660000		59332	286.81	91372	32903
山西	2017	74616	20	74636		6058.5	17186875		41242	164.79	113408	20420
山西	2018	85260	23	85283		6523.3	20762372		45517	208.64	104784	21990
山西	2019	91321	24	91345		7030.5	20981625		48469	320.74	102618	23828
山西	2020	92002	24	92026		6746.3	21842015		51051	335.56	101766	25214
山西	2021	102909	16	102925		7747.3	34530000		65625	229.27	102231	27426
山西	2022	104514	1	104515		7562.7	27510000		73506	375.45	101676	29178
山西	2023	101001	1	101002		7981.8	24040000		73984	375.45	101676	30924
内蒙古	2017	65835	0	65835		4642.6	13873523		61196	344.38	103324	26212
内蒙古	2018	72506	0	72506		4852.3	15690267		66491	430.69	103860	28376
内蒙古	2019	77576	0	77576		5051.1	15939467		71170	403.38	108118	30555
内蒙古	2020	69069	0	69069		4760.5	15222701		71640	334.51	109522	31497
内蒙古	2021	83128	0	83128		5060.3	19140000		88137	345.99	106194	34108
内蒙古	2022	84906	0	84906		4971.4	22530000		97433	354.21	106044	35921
内蒙古	2023	90250	0	90250		5374.3	27910000		102677	354.21	106044	38130
辽宁	2017	17740	14122	31862		8696.4	99595084		50221	215.16	154604	27835
辽宁	2018	19691	13918	33609		9112.8	114601136		54657	211.9	123338	29701
辽宁	2019	21199	12498	33697		9670.6	105320038		58019	188.51	140990	31820
辽宁	2020	23975	4797	28772		8960.9	94828320		58629	190.01	125990	32738
辽宁	2021	23151	3491	26642		9783.9	119460000		64992	163.34	122649	35112
辽宁	2022	22394	4484	26878		9526.2	118660000		68422	203.38	120127	36089
辽宁	2023	20073	6325	26398		10362.1	108950000		72107	203.38	120127	37992
吉林	2017	5097	78	5175		3992.3	18542971		42890	257.33	62293	21368
吉林	2018	5615	22	5637		4073.8	20679164		44925	232.5	58415	22798
吉林	2019	5962	14	5976		4212.9	18904123		47554	314.45	62601	24563
吉林	2020	6574	0	6574		3824	18526325		50561	274.22	59225	25751
吉林	2021	5912	0	5912		4216.6	23260000		55148	218.49	57477	27770
吉林	2022	5654	0	5654		3807.7	23390000		54279	264.06	58438	27975
吉林	2023	5376	0	5376		4150.4	23810000		57739	264.06	58438	29797
黑龙江	2017	11161	1110	12271		5077.4	18951195		35887	252.56	133524	21206
黑龙江	2018	11357	889	12246		5275	26437359		38199	244.71	129790	22726
黑龙江	2019	12073	780	12853		5603.9	27108645		41156	220.61	137964	24254
黑龙江	2020	12603	538	13141		5092.3	22230921		42432	248.95	132031	24902
黑龙江	2021	12512	519	13031		5542.9	30850000		47199	213.67	134658	27159
黑龙江	2022	12955	547	13502		5210	39690000		50873	257.23	129674	28346
黑龙江	2023	12137	701	12838		5634.2	42360000		51563	257.23	129674	29694
上海	2017	488	56619	57107		13699.5	476196649		133489	428.84	93044	58988
上海	2018	482	66906	67388		14874.8	515679700		145767	431.53	89625	64183
上海	2019	487	69981	70468		15847.6	493905026		153299	426.87	65256	69442
上海	2020	494	92294	92788		15932.5	503831363		156803	349.38	63793	72232
上海	2021	513	101380	101893		18079.3	628520000		175420	475.57	57167	78027
上海	2022	512	95701	96213		16442.1	625810000		180536	440.52	57617	79610
上海	2023	547	102230	102777		18515.5	599030000		190321	440.52	57617	84834
江苏	2017	5949	85668	91617		32818.2	590778136		102202	482.13	95624	35024
江苏	2018	6171	87735	93906		35472.6	663913736		110508	497.95	82180	38096
江苏	2019	7501	90670	98171		37672.5	629515934		116650	574.95	115625	41400
江苏	2020	8549	93467	102016		37086.1	642831839		121333	550.83	89054	43390
江苏	2021	9738	98232	107970		42702.6	806470000		138255	598.39	85685	47498
江苏	2022	10010	109197	119207		42752.1	814310000		143466	621.52	78605	49862
江苏	2023	9315	117563	126878		45547.5	746130000		150487	621.52	78605	52674
浙江	2017	4071	86513	90584		23121.3	377907471		85612	320.53	52834	42046
浙江	2018	4330	98219	102549		25161.9	432360099		93230	391.23	48148	45840
浙江	2019	4450	106878	111328		27343.8	447224509		98770	444.59	32950	49899
浙江	2020	4500	106194	110694		26629.8	488542806		100738	470.5	61091	52397
浙江	2021	5177	109210	114387		29210.5	640930000		113839	514.3	62092	57541
浙江	2022	5453	110195	115648		30467.2	703300000		119022	589.37	62110	49862
浙江	2023	5565	116512	122077		32550.2	696780000		125043	589.37	62110	52674
安徽	2017	8940	114015	122955		14328.8	54021626		49092	23037	51879	21863
安徽	2018	8066	114877	122943		16156.2	62840317		56063	220.78	49650	23984
安徽	2019	7997	124982	132979		17862.1	68730324		60561	275.17	55714	26415
安徽	2020	7735	123239	130974		18334	78704041		62411	333.69	50307	28103
安徽	2021	7791	134580	142371		21471.2	107000000		69676	303.98	49080	30904
安徽	2022	7912	140167	148079		21518.4	113090000		72888	361.26	48392	32745
安徽	2023	8054	153895	161949		23008.3	114390000		76830	361.26	48392	34893
福建	2017	3175	33453	36628		15393.9	171020040		83758	263.68	57302	30048
福建	2018	3518	36854	40372		17178.4	187407290		94719	268.99	55972	32644
福建	2019	4840	42263	47103		18896.8	193111151		102722	255	48081	35616
福建	2020	4543	45018	49561		18626.5	203580822		105106	234.06	47277	37202
福建	2021	5112	50224	55336		20373.1	285250000		118750	277.05	46959	40659
福建	2022	4816	57336	62152		21050.1	297390000		123618	264.98	47417	43118
福建	2023	5211	63040	68251		22109.6	280810000		129865	264.98	47417	45426
江西	2017	4871	11492	16363		8118	44338984		44878	228.91	67659	22031
江西	2018	5155	11484	16639		9045.7	48187584		50347	230.74	64260	24080
江西	2019	5065	10331	15396		10068.1	50889783		54640	224.82	59698	26262
江西	2020	4553	10697	15250		10371.8	58025836		57065	260.37	58641	28017
江西	2021	4818	12843	17661		12206.7	77020000		66020	290.78	57021	30610
江西	2022	5200	13360	18560		12853.5	99380000		69019	275.02	57339	32419
江西	2023	5131	16267	21398		13659.8	81240000		71216	275.02	57339	34242
山东	2017	22295	16659	38954		25527.9	264550956		62993	367.31	139730	26930
山东	2018	23247	17964	41211		27480.3	292397074		66284	412.79	142800	29205
山东	2019	25650	17758	43408		29251.2	296995532		69901	377.76	126416	31597
山东	2020	31586	18208	49794		29248	320210390		71825	375.89	126501	32886
山东	2021	32203	19329	51532		33714.5	453870000		81510	326.26	130167	35705
山东	2022	36174	21085	57259		33236.2	482860000		86143	302.49	129057	37560
山东	2023	35842	25224	61066		36141.8	464060000		90771	302.49	129057	39890
河南	2017	10087	12961	23048		19289.1	77630090		45723	296.17	116109	20170
河南	2018	10461	14240	24701		21268	82813633		50714	283.19	111027	21964
河南	2019	10905	17235	28140		23476.1	82498953		54356	383.82	12938	23903
河南	2020	11157	15150	26307		22502.8	97266709		54691	437.31	109603	24810
河南	2021	11563	17541	29104		24381.7	127010000		58587	332.42	107840	26811
河南	2022	12156	17772	29928		24407.4	127110000		58942	416.62	104701	37560
河南	2023	12521	19202	31723		26004.4	115160000		60073	416.62	104701	39890
湖北	2017	4253	36143	40396		18519.7	46337190		63169	306.31	102439	23757
湖北	2018	4730	36432	41162		20598.2	52781547		71097	370.64	100546	25815
湖北	2019	5480	39105	44585		22722.3	57160602		76712	429.39	91816	28319
湖北	2020	5363	40713	46076		17984.9	62245676		73687	504.02	88572	27881
湖北	2021	5828	47625	53453		21561.4	83080000		86551	335.82	89699	30829
湖北	2022	6279	58217	64496		22164.8	92100000		90358	464.99	86278	32914
湖北	2023	6159	69743	75902		24041.9	91640000		95538	464.99	86278	35146
湖南	2017	4185	22560	26745		13793.7	36033297		51030	332.08	79694	23103
湖南	2018	4468	21101	25569		15134.3	46474201		54763	342.51	75322	25241
湖南	2019	4554	20090	24644		16683.9	62849835		60104	341.95	81073	27680
湖南	2020	4592	19844	24436		16258.1	70684462		62537	371.17	78580	29380
湖南	2021	4771	21272	26043		18596.9	92400000		68913	308.61	77072	31993
湖南	2022	4827	223011	227838		19050.7	105080000		71917	408.8	75107	34036
湖南	2023	5091	22732	27823		20203.3	88010000		75938	408.8	75107	35895
广东	2017	8606	94871	103477		39598.6	1006678374		76218	848.4	109902	33003
广东	2018	9293	102353	111646		39767.1	1084464573		81625	617.33	101387	35810
广东	2019	10282	108371	118653		42951.8	1036626724		86956	525.23	113524	39014
广东	2020	9649	103759	113408		40207.9	1024024456		88521	652.43	115159	41029
广东	2021	11844	107206	119050		44187.7	1279570000		98561	728.22	127791	44993
广东	2022	11707	97628	109335		44882.9	1245500000		102217	759.61	114627	47065
广东	2023	12344	105880	118224		47494.9	1180260000		106985	759.61	114627	49327
广西	2017	6634	28405	35039		7038	57878659		36441	244.09	70462	19905
广西	2018	7140	30123	37263		7663.5	62302266		39837	282.03	68878	21485
广西	2019	8405	31881	40286		8200.9	68221637		42778	219.49	70821	23328
广西	2020	9269	32852	42121		7831	70414050		44237	417.78	70012	24562
广西	2021	9119	38030	47149		8538.5	91720000		50137	335.51	69795	26727
广西	2022	9805	40307	50112		8539.1	96000000		51936	291.94	71774	27981
广西	2023	11503	44846	56349		8651.6	98490000		54005	291.94	71774	29514
海南	2017	963	9165	10128		1729.4	10374055		46631	136.9	12118	22553
海南	2018	1068	8921	9989		1852.7	12733530		50263	141.59	12690	24579
海南	2019	1133	10552	11685		1951.1	13152748		53929	144.92	12568	26679
海南	2020	1135	12682	13817		1974.6	13586831		55438	128.23	11880	27904
海南	2021	1100	19282	20382		2497.6	22750000		63991	108.29	12136	30457
海南	2022	911	22252	23163		2268.4	30020000		67314	66.34	12836	30975
海南	2023	890	27324	28214		2511.3	32920000		72958	66.34	12836	33192
重庆	2017	2012	18506	20518		9769.4	66601107		64171	287.97	41736	24153
重庆	2018	1967	19460	21427		10705.2	79016913		68460	272.17	40048	26386
重庆	2019	1911	21094	23005		11631.7	83949585		74337	292.35	39334	28920
重庆	2020	2194	19819	22013		11787.2	94181104		78294	303.57	40851	30824
重庆	2021	1946	21462	23408		13967.7	123820000		87450	277.44	41851	33803
重庆	2022	1899	21678	23577		13926.1	122000000		88953	290.42	38076	35666
重庆	2023	2518	21001	23519		15130.3	101560000		94147	290.42	38076	37595
四川	2017	6982	7750	14732		17404.4	68106058		45835	526.68	78791	20580
四川	2018	7199	6862	14061		19340.7	89921137		51658	623.97	68073	22461
四川	2019	7718	6896	14614		21343	98400662		55619	687.83	71545	24703
四川	2020	7771	6527	14298		20824.9	116898171		58009	792.73	71663	26522
四川	2021	7535	5400	12935		24133.2	147430000		64610	717.35	72834	29080
四川	2022	8045	6049	14094		24104.6	150690000		67610	789.98	71851	30679
四川	2023	8437	7148	15585		26313.4	136110000		71835	789.98	71851	32514
贵州	2017	5279	1665	6944		6449.4	8162313		35988	336.91	35754	16704
贵州	2018	5513	1670	7183		7105	7602857		40271	381.49	35164	18430
贵州	2019	5523	1674	7197		7468.2	6568169		43727	347.79	33643	20397
贵州	2020	5801	1231	7032		7833.4	7910689		46355	341.5	33236	21795
贵州	2021	7276	560	7836		8904.3	10130000		50476	336.45	33359	23996
贵州	2022	6672	456	7128		8507.1	10850000		51921	372.48	33568	25508
贵州	2023	6503	266	6769		9011.2	10790000		54172	372.48	33568	27098
云南	2017	4568	667	5235		8194.8	23451109		39458	511.24	39552	18348
云南	2018	4661	688	5349		9197.3	29857965		44446	441.62	39865	20084
云南	2019	4886	696	5582		10158.2	33692437		49323	542.81	39281	22082
云南	2020	4919	519	5438		9792.9	39128383		52047	628.49	39393	23295
云南	2021	5342	576	5918		10731.8	48680000		57717	601.4	41184	25666
云南	2022	6009	630	6639		10838.8	48570000		60868	632.85	42216	26937
云南	2023	6226	661	6887		11560.7	36770000		64107	632.85	42216	28421
西藏	2017	56	0	56		618.8	863450		39158	200.34	69	15457
西藏	2018	70	0	70		711.8	723178		44051	334.25	36	17286
西藏	2019	55	0	55		773.4	702863		47491	364.56	708	19501
西藏	2020	52	0	52		745.8	310532		52280	304.56	938	21744
西藏	2021	81	0	81		810.3	620000		56831	323.92	1763	24950
西藏	2022	91	0	91		726.5	690000		58908	445.75	1728	26675
西藏	2023	104	0	104		879.8	1540000		65642	445.75	1728	28983
陕西	2017	39162	196	39358		8611.2	40202798		55216	304.03	102564	20635
陕西	2018	42245	177	42422		9510.3	53304882		61115	276.28	101292	22528
陕西	2019	44751	197	44948		10213	51033133		65506	283.94	97439	24666
陕西	2020	49056	147	49203		9605.9	54595811		65867	295.21	94553	26226
陕西	2021	37894	85	37979		10250.5	73560000		76171	325.83	93484	28568
陕西	2022	43505	30	43535		10401.6	71480000		83030	309	92416	30116
陕西	2023	46129	51	46180		10759	57540000		85448	309	92416	32128
甘肃	2017	6052	35	6087		3206.2	4826333		29103	285.75	59129	16011
甘肃	2018	6087	28	6115		3435.6	6013027		32178	352.89	83456	17488
甘肃	2019	5366	16	5382		3700.3	5520088		34707	360.35	65020	19139
甘肃	2020	5966	1	5967		3632.4	5529729		35848	323.34	62538	20335
甘肃	2021	6444	0	6444		4037.1	7610000		40976	287.29	61796	22066
甘肃	2022	8861	0	8861		3922.3	8580000		44646	221.04	61410	23273
甘肃	2023	9905	0	9905		4329.7	7010000		47867	221.04	61410	25011
青海	2017	3052	0	3052		842.9	655751		42211	95.38	22621	19001
青海	2018	3220	0	3220		899.9	727175		46854	154.63	23621	20757
青海	2019	3335	0	3335		948.5	544815		49976	172.6	23350	22618
青海	2020	3643	0	3643		877.3	332800		50845	237	24208	24037
青海	2021	3735	0	3735		947.8	490000		57036	189.44	24166	25920
青海	2022	3594	0	3594		842.1	610000		60946	243.24	24582	27000
青海	2023	3622	0	3622		987.7	690000		63903	243.24	24582	28587
宁夏	2017	6528	0	6528		1253.7	5039517		45718	100.82	17975	20562
宁夏	2018	7159	0	7159		1330.1	3776564		49614	94.35	19022	22400
宁夏	2019	8151	0	8151		1399.4	3489611		52537	88.87	19927	24412
宁夏	2020	8634	0	8634		1301.4	1782446		55021	89.91	19637	25735
宁夏	2021	9423	0	9423		1335.1	3320000		63461	84.35	19125	27905
宁夏	2022	10160	0	10160		1338.4	3220000		70263	121.1	18900	29599
宁夏	2023	9935	0	9935		1354.9	2930000		72957	121.1	18900	31604
新疆	2017	9635	0	9635		3249.8	20568530		45476	261.9	54252	19975
新疆	2018	12469	0	12469		3429.1	19999747		51238	276.49	55855	21500
新疆	2019	15133	0	15133		3617	23707348		53542	317.09	57472	23103
新疆	2020	17509	0	17509		3062.5	21373811		53606	304.81	59796	23845
新疆	2021	19199	0	19199		3584.6	24300000		62991	376.47	61638	26075
新疆	2022	21068	0	21068		3240.5	36600000		69717	502.09	64598	27063
新疆	2023	21041	0	21041		3849.7	50680000		73774	502.09	64598	28947
	MAX	104514	223011	227838		47494.9	1279570000		200278	23037	154604	84834
	MIN	52	0	52		618.8	310532		29103	66.34	36	15457
	AVE	14492.9	26235.7	40728.6		13270.9	1.66902e+08		73559.4	447.319	70269.5	32440.2
